# Supplementary material for: Early-Onset Atopic Dermatitis in Children: Which Are the Phenotypes at Risk of Asthma? Results from the ORCA Cohort
Source: PLoS One. 2015 Jun 24;10(6):e0131369. doi: 10.1371/journal.pone.0131369 (PMC4479437; doi:10.1371/journal.pone.0131369)
Supplement: S1 File — (XLS) [file pone.0131369.s001.xls]

## Sheet: ORCA_Dataset
age_inclusion	sex	asthma_parents	mean_scorad_0	ad_6	allergic_rhinitis0	cma0	food_allergy0	egg_ige0	cm_ige0	peanut_ige0	soy_ige0	fish_ige0	wheat_ige	food_sens0	hdm_ige	cat_ige	grass_ige	cock_ige	inhal_sens0	tot_ige0	eosino0	tobacco	furred_pet	daycare_att	ses	ethnic_bckg	asthma6	severity6	all_asthma6
na	1	1	16.15	0	0	0	0	0	0	0	0	0	0	0	0	0.35	0	0	1	32	0	0	0	1	2	3	1	na	1
10	1	1	11.35	na	0	0	0	31.2	12.2	0.4	0.93	0	0	2	0	0	0	0	0	334	0	0	0	1	2	3	1	1	1
12	1	0	52.35	1	0	0	0	0	0	4.82	0	0	0	1	0	0	0	0	0	14	0	0	0	0	1	1	1	na	1
12	1	0	15	0	0	0	0	0	0	0	0	0	0	0	0	0	0	0	0	24	0	0	0	0	2	2	0	0	0
na	2	0	30.85	0	0	0	0	0	0	0	0	0	0.35	1	0	0	0	0	0	68	0	0	0	0	1	na	0	0	0
12	2	0	31	na	1	0	0	1.5	0	0.7	0	0	0	2	0	0	0	0	0	34	0	1	1	1	2	na	0	0	0
12	1	1	40.65	1	0	0	0	0	0	0	0	0	0	0	0	0	0	0	0	4	0	0	0	0	2	1	0	0	0
9	2	1	30.15	1	0	0	0	2.7	0	0	0	0	0	1	0	0	0	0	0	9	0	0	0	1	3	3	1	3	1
9	1	0	51.5	1	0	0	0	35	2	0.4	0	0.75	0	2	0	0	0	0	0	90	0	0	0	1	1	2	1	1	1
12	1	0	38.35	1	0	0	0	4.3	0	0	0	0	0	1	9.2	0	0	0	1	112	0	0	0	0	2	3	1	na	1
10	1	1	41.85	1	0	0	0	0	0	0	0	0	0	0	0	0	0	0	0	48	0	1	0	0	2	3	1	1	1
12	2	1	10.65	0	0	0	0	0	0	0	0	0	0	0	0	0	0	0	0	2	0	1	1	1	3	1	1	3	0
4	1	0	17.8	1	0	0	0	0	0	0	0	0	0	0	0	0	0	0	0	2	0	0	1	1	2	1	0	0	0
7	2	0	15	0	1	0	0	14.4	0	0	0	0	0	1	0	0.78	0	0	1	73	0	0	1	1	2	1	1	1	1
5	1	0	7.15	1	0	0	0	0	0	0	0	0	0	0	0	0.35	0	0	1	4	0	0	0	0	3	3	0	0	0
9	1	1	20.5	1	0	0	0	0	0	0	0	0	0	0	0	0	0	0	0	4	0	1	1	1	1	1	0	0	0
6	1	0	42.1	0	0	0	0	0	0	0	0	0	0	0	0	0	0	0	0	16	0	0	0	0	1	2	1	3	1
12	1	0	54.35	1	0	0	0	1	0.4	0	0	0	0	2	0	0	0	0	0	65	0	1	0	0	na	3	1	0	1
3	1	0	39.4	0	0	0	0	0	0	0	0	0	0	0	0	0	0	0	0	2	0	0	0	0	1	2	0	0	0
3	2	0	42.35	1	0	0	0	0	0.6	0.4	0	0	0	2	0	0	0	0	0	35	0	0	0	1	2	2	1	1	1
12	2	1	42	1	0	0	0	0	0	0	0	0	0	0	0	0	0	0	0	3	0	0	0	0	1	2	1	na	1
7	2	0	47.35	0	0	0	0	26.9	2.6	0	0	0	0	2	0	0	0	2.8	1	285	0	1	0	0	2	3	0	0	0
6	2	0	8.05	na	0	0	0	0	0	0	0	0	0	0	0	0	0	0	0	2	0	1	0	0	2	na	0	0	0
6	1	1	8.65	0	0	0	0	0.8	0	0	0	0	0	1	0	0	0	0	0	10	0	0	0	1	3	1	0	0	0
10	1	1	5.35	1	0	0	0	0	0	0	0	0	0	0	0	0	0	0	0	4	0	1	0	0	3	3	1	1	1
5	1	0	61.2	1	0	0	0	13.6	0.6	0	0	0	0	2	0	0	0	0	0	54	0	0	0	1	2	3	1	na	1
3	1	0	2.65	1	0	0	0	0	0	0	0	0	0	2	0	0	0	0	0	2	0	0	0	0	3	na	0	0	0
6	2	0	53	0	0	0	0	0	0	0	0	0	0	0	0	0	0	0	0	10	0	1	0	0	1	3	0	0	0
5	1	0	10	1	0	0	0	0	0	0	0	0	0	0	0	0	0	0	0	2	0	1	1	1	2	3	0	0	0
4	1	1	41.05	0	0	0	0	2.1	0	1	0	0	0	0	0	0	0	0	0	28	0	0	0	0	2	na	0	0	0
6	1	0	37.6	0	0	0	0	0	0	0	0	0	0	0	0	0	0	0	0	16	0	1	0	1	1	3	1	na	1
9	2	0	26.85	0	0	0	0	1.2	1	0	0	0	0	2	0	0	0	0	0	185	0	0	1	0	3	na	0	0	0
6	1	0	18.25	0	0	0	0	4.1	0	0	0	0	0	1	0	0	0	0	0	6	0	0	0	1	3	1	0	0	0
3	1	0	36.6	1	0	0	0	2.3	0	0	0	0	0	1	0	0	0	0	0	7	0	0	0	0	3	3	0	0	0
7	1	0	7.6	0	0	0	0	0	0	0	0	0	0	0	0	0	0	0	0	0	0	0	0	1	2	2	0	0	0
na	1	0	28.9	0	0	0	2	10.1	0.7	0.7	0	0	0	2	0	0	0	0	0	119	0	0	0	0	2	1	1	na	1
12	1	1	18.9	1	0	1	0	20.6	13.5	0	0.87	0	1.08	2	0.1	0.1	0.1	0	0	78	0	0	0	1	3	1	1	2	1
12	2	1	11.65	0	0	0	0	20.4	0	0	0	0	0	1	0	0	0	0	0	100	0	0	0	1	3	1	1	1	1
5	2	1	39	0	0	0	0	0.5	0	0	0	0	0	1	0	0	0	0	0	4	0	1	0	0	2	1	1	3	1
6	2	0	8	0	0	0	0	0	0	0	0	0	0	0	0	0	0	0	0	9	0	0	0	1	2	2	0	0	0
na	2	0	7.2	1	0	0	0	0.8	0	0	0	0	0	0	0	0	0	0	0	16	0	0	1	0	1	1	0	0	0
3	2	1	19.95	0	0	0	0	0	0	0	0	0	0	0	0	0	0	0	0	2	0	0	0	0	na	2	0	0	0
7	1	0	32.15	0	0	0	0	6.6	0	0	0	2	0	2	0	0	0	0	0	58	0	1	1	1	na	1	0	0	0
7	2	0	51.65	na	0	0	0	0.8	0	0	0	0	0	1	0	0	0	0	0	16	0	1	0	1	1	na	0	0	0
9	1	0	45.3	1	0	0	0	2	0	0	0	0	0	1	0	0	0	0	0	11	0	0	0	1	2	3	0	0	0
2	1	0	50.5	0	0	0	0	0	0	0	0	0	0	0	0	0	0	0	0	12	0	0	0	1	2	3	1	1	1
10	2	1	28.5	0	0	0	0	2.9	0	4.9	0	0	0	2	0	1.5	0	0	1	84	0	1	1	1	3	1	1	3	1
12	1	0	77	na	0	0	2	7.8	4.2	2	0	0	0	2	0	0	0	0	0	175	0	1	1	0	na	na	0	0	0
11	2	1	16.5	0	0	0	0	0	0.6	0	0	0	0	1	0	0	0	0	0	170	0	0	1	1	2	1	0	0	0
9	1	1	58.85	1	1	0	0	0.8	0	0	0	0	0	1	0	0	0	0	0	55	0	1	1	1	2	1	0	0	0
5	1	0	42.95	1	0	0	0	20	0	0	0	0	0	1	0	0	0	0	0	58	0	0	0	1	1	3	0	0	0
5	1	0	57.65	0	0	0	0	14.1	7.8	0	0	0	0	2	0	0	0	0	0	134	0	0	0	1	1	na	0	0	0
11	2	1	40.5	0	0	0	0	0	0	0	0	0	0	0	0	0	0	0	0	3	0	0	0	1	2	1	0	0	0
4	1	1	46.5	0	0	0	0	2	2.5	0	0	0	0	2	0	0	0	0	0	13	na	1	0	1	1	1	1	na	1
12	2	0	19.3	0	1	0	0	0	0	0	0	0	0	0	0	0	0	0	0	14	na	0	0	1	3	3	0	0	0
12	1	1	64.6	na	0	0	0	0	0	0	0	0	0	0	0	0	0	0	0	18	na	1	1	0	1	na	na	na	na
6	1	0	17.85	1	0	0	0	0	0	0	0	0	0	0	0	0	0	0	0	10	206	0	0	1	3	3	0	0	0
9	1	0	48.25	0	0	1	2	14.2	12.2	4.7	0	0	0	2	0	0	0	0	0	127	1122	1	0	1	1	na	1	3	1
11	1	0	27.5	0	0	0	0	5.7	0	0	0	0	0	1	0	1.33	0	0	1	142	549	0	1	1	3	1	0	0	0
6	1	0	45.5	0	1	0	0	26.6	6.1	50.3	0	0	0	2	0	5.8	0	0	0	383	576	0	1	1	2	na	0	0	0
7	1	0	55.95	0	0	0	0	17.1	0	1.5	0	0	0	2	0	0	0	0	0	104	240	0	0	0	1	2	0	0	0
6	1	0	23.65	1	0	0	0	0	0	0	0	0	0	0	0	0	0	0	0	9	0	0	1	0	3	na	0	0	0
11	1	0	34.5	0	0	0	0	0.8	2.7	0	0	0	0	2	14.2	0	0	0	1	32	228	0	0	1	2	2	0	0	0
10	1	0	19.65	1	0	0	0	0	0	0	0	0	0	0	0	0	0	0	0	48	504	0	0	0	3	3	0	0	0
5	2	0	27.5	1	0	0	0	2	0	0.7	0	0	0	2	0	2.45	0	0	1	29	509	1	0	0	1	3	1	na	0
8	2	1	37	1	0	0	0	3	0.6	0	0	0	0	2	0	0	0	0	0	59	262	0	0	1	2	1	0	0	0
8	2	1	52.55	0	0	1	1	8.5	15.6	0	0	0	0	2	0	0	0	0	0	88	945	0	0	0	1	2	1	na	0
9	2	0	17.15	0	0	0	0	0	0	0	0	0	0	0	0	0	0	0	0	7	300	0	0	1	2	1	1	na	0
8	1	1	40.5	0	0	0	0	1.25	1.3	5.8	0	0	0	2	0	0	0	0	0	127	296	1	0	0	2	2	0	0	0
12	2	0	27.15	1	0	0	0	0	0	1.5	0	0	0	1	4.1	0.63	0	0	2	25	462	1	0	1	1	2	0	0	0
na	1	0	29.5	1	0	1	1	0.5	2.7	0	0	0	0	2	0	0	0	0	0	30	260	0	1	0	2	3	0	0	0
12	1	0	45.3	1	0	0	0	0	0	0	0	0	0	0	0	0	0	0	0	2	0	0	0	1	2	2	0	0	0
6	2	0	50.35	0	0	1	2	1.3	0.7	0.6	0	0	0	2	0	0	0	0	0	12	496	0	1	1	3	1	0	0	0
12	2	1	27.15	1	0	0	0	0	0	0	0	0	0	0	0	0	0	0	0	22	0	0	0	1	1	2	0	0	0
9	1	0	62.45	0	0	0	0	16.7	0	0	0	0	0	0	0	0	0	0	0	52	134	0	0	0	2	3	0	0	0
8	1	1	21.6	1	0	0	1	1.9	0.5	0	0	0	0	0	1.56	0	0	0	0	20	424	1	0	1	2	3	1	2	1
10	1	0	25.5	0	1	0	0	9.7	0	1.8	0	0	0	2	0	0	0	0	0	80	822	1	0	1	1	3	0	0	0
12	2	0	22.6	1	0	0	0	0	0	0	0	0	0	0	0	0	0	0	0	6	364	0	0	1	3	1	0	0	0
11	1	0	31.4	0	0	0	0	4.3	0.4	10.9	0	0	0	2	0	0.7	0	0	0	409	na	1	1	1	3	2	0	0	0
12	2	0	51.5	0	0	0	0	0	0	0	0	0	0	0	0	0	0	0	0	226	415	0	0	1	1	2	0	0	0
na	2	1	19.35	0	0	1	1	50	12.7	0	0	0	0	2	0	0	0	0	0	na	0	1	0	0	3	3	1	2	1
12	1	1	20.65	1	0	0	0	0.75	0	0	0	0	0	1	0	0	0	0	0	30	455	1	0	1	2	3	1	1	1
na	2	1	19.05	1	0	0	0	0.7	0	6.8	0	0	0	2	0	0	0	0	0	71	540	1	0	1	3	1	1	1	1
11	1	1	54.45	0	0	0	0	12.9	0.6	0	0	0	0	2	0	0	0	0	0	58	925	0	0	1	2	1	0	0	0
4	2	1	50.15	1	0	0	0	14.5	1.6	4.3	0	0	0	2	0	0	0	0	0	106	2516	0	1	1	1	3	1	3	0
5	2	0	33.65	1	0	0	0	0.8	1.9	0	0	0	0	2	0	0	0	0	0	7	507	0	0	0	2	1	0	0	0
8	1	0	10.65	0	0	0	0	0	0	0	0	0	0	0	0	0	0	0	0	2	83	0	0	1	3	1	0	0	0
5	1	0	10.8	0	0	0	0	17.9	2	13	0	0	0	0	0	0	0	0	0	447	475	0	0	1	1	3	0	0	0
5	1	0	13.65	1	0	0	0	0	0	0	0	0	0	0	0	0	0	0	0	5	75	1	0	1	2	1	0	0	0
9	1	1	58.55	0	1	0	0	100	4	100	0	0	0	2	4.15	100	0.92	0	2	2588	1287	0	1	0	3	1	1	3	1
na	2	1	18.65	0	0	0	0	44.1	1.5	19.3	0	0	0	2	0	0	0	0	0	264	516	0	0	1	3	1	1	1	1
na	2	0	25.55	1	0	0	0	0.7	0	0.9	0	0	0	2	0	0.45	0	0	1	16	291	1	1	1	2	1	0	0	0
8	2	0	43.75	1	0	0	0	5.3	29.5	94.5	0	0	0	2	0	7.27	0.35	0	2	1542	135	0	0	1	2	2	1	na	1
7	2	0	33.95	0	0	0	0	0	0.35	0.35	0	0	0	2	0	0	0.35	0	1	3	785	1	0	1	2	1	0	0	0
7	2	0	17.55	0	1	0	0	0	0	0	0	0	0	0	0	0	0	0	0	7	142	0	0	0	2	na	0	0	0
11	2	0	58	0	0	0	0	0	0	0	0	0	0	0	0	0	0	0	0	13	300	0	0	1	1	na	0	0	0
9	2	1	30.35	0	0	0	0	0	1.5	0.4	0	0	0	2	0	0	0	0	0	9	146	1	0	1	1	1	0	0	0
na	2	0	18.65	0	0	0	0	19.4	0.6	0.9	0	0	0	2	0	3.9	0	0	1	94	0	1	1	1	3	1	0	0	0
9	1	0	15.15	1	0	0	0	7.7	0	0	0	0	0	0	0	0	0	0	0	62	363	0	0	0	3	3	0	0	0
8	2	0	12.5	na	0	0	0	0	0	0	0	0	0	0	0	0	0	0	0	5	490	1	1	1	1	na	na	na	na
12	2	0	27.3	0	0	0	0	0.45	0	2.4	0	0	0	2	2.7	0	0	0	1	17	108	1	0	1	1	na	0	0	0
10	1	0	42.35	1	0	1	1	17	9.7	0	0	0	0	2	0.95	3.86	0	0	2	235	615	0	1	0	2	1	1	na	1
10	1	0	29.4	0	0	0	0	30.6	7.9	9.9	0	7.21	1.25	2	0	0	0	0	0	297	330	1	0	0	1	1	1	3	1
11	1	0	40.85	0	0	1	2	1.57	6.64	0.54	0	0	0	2	0	0	0	0	0	15	328	1	0	0	2	3	0	0	0
2	2	0	31.5	0	0	0	0	1.57	0	0	0	0	0	1	0	0	0	0	0	47	na	0	0	1	2	na	0	0	0
11	2	1	37.8	0	0	0	0	1.4	2.4	6	0	0	0	2	0	1.35	0	0	1	225	238	0	1	1	2	1	0	0	0
4	1	0	21.4	1	0	0	0	0	0	0	0	0	0	0	0	0	0	0	0	2	728	0	0	1	1	na	0	0	0
3	1	0	32.35	0	0	0	0	0.76	0	0	0	0	0	1	0	2.21	0	0	1	23	0	1	0	0	1	3	0	0	0
5	2	0	39.75	1	0	0	0	0	0	0	0	0	0	0	0	0	0	0	0	46	0	0	0	1	1	na	0	0	0
12	1	1	24.75	1	0	0	0	0.7	0.9	2.9	0	0	0	2	0	0	0	0	0	84	370	1	0	1	na	3	1	3	1
6	1	0	31.35	1	0	0	0	0	0	0	0	0	0	0	0	0	0	0	0	2	628	1	0	1	2	1	0	0	0
7	1	0	19	1	0	0	0	3	0	0.5	0	0	0	2	0	0	0	0	0	12	0	1	0	0	1	3	0	0	0
na	1	1	16	0	0	0	0	3.8	0	3.3	0	0	0	2	0	0	0	0	0	35	375	0	0	1	1	1	1	1	1
9	1	0	41.35	1	0	0	0	4.6	2.2	0.7	0	0	0	2	0	0	0	0	0	73	524	1	0	1	1	na	0	0	0
12	2	0	25.15	0	0	0	0	8.2	0.7	0	0	0	0	0	0	0	0	0	0	33	648	1	0	1	2	1	0	0	0
10	1	0	17.15	0	0	0	1	0	0	1.34	0	0	0	2	0	0	0	0	0	7	552	1	0	0	2	na	0	0	0
7	1	1	15.5	1	0	0	0	5.8	5.4	0	0	0	0	0	0	0	0	0	0	61	486	1	0	0	1	3	0	0	0
12	2	1	40.65	0	0	0	0	0	0	0.6	0	0	0	1	0	0.6	0	0	1	15	291	0	1	1	1	na	0	0	0
na	1	0	24.15	0	0	0	0	0	0	0	0	0	0	0	0	2.2	0	0	1	7	484	1	0	0	2	3	0	0	0
6	2	0	68	1	0	0	2	25.7	0.7	3.3	0	0	0	2	0	0	0	0	0	93	924	0	1	1	1	1	0	0	0
11	2	0	0	1	0	0	0	0	0	0	0	0	0	0	0	0	0	0	0	25	0	1	0	0	2	2	0	0	0
6	2	0	20.65	0	0	0	0	0	0	0	0	0	0	0	0	0	0	0	0	16	228	0	0	0	1	na	0	0	0
na	2	1	34.5	0	0	1	1	0	0	1.5	0	0	0	1	0	2.63	0	0	1	50	1080	1	1	0	2	2	1	na	na
7	2	0	18.8	0	0	0	0	0	0	0	0	0	0	0	0	0	0	0	0	8	414	0	0	0	3	2	0	0	0
8	1	1	50.5	0	0	0	0	3.75	0	2.4	0	0	0	2	0	7.82	0	0	1	69	na	0	1	0	3	3	0	0	0
9	2	1	14	1	0	0	0	0	0	0	0	0	0	0	0	0	0	0	2	5	327	0	0	0	na	2	0	0	0
12	1	1	29	0	1	0	1	82.2	48.2	82.8	0	0	0.56	2	0	4.7	0.44	0	2	2840	600	0	0	1	3	3	0	0	0
11	1	0	21.5	1	0	0	0	0	0	0	0	0	0	0	0	0	0	0	0	5	0	0	1	1	2	na	0	0	0
5	1	0	14	0	0	0	0	14.6	6.4	4.3	0	0	0	2	0	0	0	0	0	130	276	1	0	1	3	1	1	na	1
10	1	0	28.65	0	0	0	0	33.1	8.5	4.8	0	0	0	2	0	0	0	0	0	379	1086	0	0	0	3	2	0	0	0
11	2	0	56.2	0	1	0	0	0	0	0.6	0	0	0	1	0	0	0	0	0	63	1810	1	1	1	1	na	0	0	0
6	1	0	31.15	1	0	0	0	0	0	0	0	0	0	0	0	0	0	0	0	25	242	0	0	0	2	na	1	3	1
12	1	0	52.65	0	0	0	0	0	0	0	0	0	0	0	0	0	0	0	0	3	304	1	0	1	3	1	0	0	0
7	1	1	4.15	1	1	0	0	0	0	0	0	0	0	0	0	0	0	0	0	2	128	0	0	1	2	1	1	na	0
na	1	1	18	0	0	0	0	40.6	0.8	1	0	0	0	2	0	0	0	0	0	218	87	0	0	0	2	2	1	3	1
7	1	0	10	1	0	0	0	0	0	0	0	0	0	0	0	0	0	0	0	78	392	1	1	0	2	na	0	0	0
8	2	1	19.85	0	0	0	0	4.6	0	0.7	0	0	0	2	0	0	0	0	0	60	540	1	0	0	1	3	0	0	0
6	2	0	23.1	1	0	0	0	0	0	0	0	0	0	0	0	0	0	0	0	2	278	0	0	1	2	na	0	0	0
9	1	0	13.35	0	0	0	0	8.4	0.7	0	0	0	0	2	0	0	0	0	0	46	448	1	0	0	1	2	0	0	0
11	2	0	36.6	1	0	0	0	0.8	0	0	0	0	0	1	0	0	0	0	0	10	0	0	1	1	2	1	0	0	0
6	1	0	20	0	0	0	0	0	0	0	0	0	0	0	0	0	0	0	0	2	0	0	0	1	2	3	0	0	0
12	1	0	0	1	0	0	0	4	0	0	0	0	0	1	0	0	0	0	0	24	na	1	0	0	na	1	1	1	1
10	1	0	41.7	na	0	0	0	45.5	1.4	36.6	0	0	0	2	0	0	0	0	0	739	670	1	0	1	3	1	0	0	0
9	2	0	38.9	1	0	0	1	2.5	0	0	0	0	0	1	0	0	0	0	0	16	214	0	0	1	2	2	0	0	0
9	2	0	12.65	1	0	0	0	37.7	24.1	46.4	0	6.8	5.6	2	0	2.32	0	0	1	595	na	0	0	0	1	2	0	0	0
11	1	0	0	0	0	0	1	54.7	7.8	51	0	0	0	2	0	0	0	0	0	346	707	1	0	0	1	na	0	0	0
9	2	0	18.25	0	0	0	0	0	0	0	0	0	0	0	0	0	0	0	0	34	384	0	0	0	1	1	0	0	0
11	2	0	10.85	0	0	0	0	51.3	0	0	0	0	4.7	2	0	0	0	0	0	231	372	0	1	0	1	na	0	0	0
9	1	1	12.65	1	0	0	0	1.3	0.5	0	0	0	0	2	0	0.51	0	0	1	16	276	0	1	1	3	1	0	0	0
12	2	0	4	1	0	0	0	7.3	0	1.1	0	0	0	2	0	0	0	0	0	28	678	1	0	0	3	1	1	na	1
11	2	1	17.95	0	0	1	1	6.2	0.9	0	0	0	0	2	0	0	0	0	0	77	2328	0	0	1	2	na	1	3	1
8	2	1	37.15	0	1	0	0	6.4	1.7	3.8	0	0	2	2	0	0	0	0	0	63	477	0	0	1	2	2	1	na	1
11	2	1	24.15	0	0	0	0	2.4	1.9	2.4	0	0	0	2	0	0	0	0	0	92	64	0	0	0	1	2	0	0	0
10	1	1	37.1	1	0	0	0	0	0	0	0	0	0	0	0	0	0	0	0	31	828	1	1	1	1	1	0	0	0
10	2	1	15.35	0	0	0	0	0.5	0	0	0	0	0	1	0	0	0	0	0	15	591	0	0	1	2	1	1	3	1
12	2	0	15.8	0	0	0	0	0	0	0	0	0	0	0	0	0	0	0	0	3	174	0	0	1	3	3	0	0	0
10	1	0	24.65	0	0	0	0	0	0	0	0	0	0	0	0	0	0	0	0	12	135	1	0	1	2	2	1	na	0
na	1	1	22	1	0	0	0	0	0	0	0	0	0	0	0	0	0	0	0	6	98	1	0	1	2	2	0	0	0
6	2	0	16.5	1	0	0	0	0.6	0	0	0	0	0	0	0	0	0	0	0	9	428	1	0	0	1	na	0	0	0
na	2	1	51.6	0	0	0	0	3.9	0	0	0	0	0	1	0	0	0	0	0	130	738	1	0	1	2	1	0	0	0
4	1	0	37.65	1	0	0	0	0.6	0.9	0	0	0	0	2	0	0	0	0	0	6	805	0	0	0	1	1	0	0	0
12	2	1	18.15	1	0	0	0	0	0	0	0	0	0	0	0	0	0	0	0	4	214	0	1	1	2	3	0	0	0
3	2	0	37	0	0	0	0	2	0	0	0	0	0	1	0	0	0	0	0	9	624	1	0	0	1	2	0	0	0
4	1	0	7.1	0	0	0	0	0	0	0	0	0	0	0	0	0	0	0	0	4	156	1	0	1	1	1	0	na	0
8	2	1	52.55	1	0	1	1	1.2	1	0	0	0	0	2	0	0	0	0	0	61	592	0	0	1	1	3	0	0	0
12	1	1	8.7	1	0	0	0	0.35	0	0	0	0	0	1	0	0	0	0	0	9	470	0	0	1	3	1	0	0	0
9	2	0	16.75	1	0	0	0	1.1	0	1.1	0	0	0	2	0	0.38	0	0	1	9	na	0	0	0	1	1	0	0	0
6	1	1	21.5	1	0	0	0	6.5	0	0	0	0	0	1	0	0	0	0	0	16	108	0	0	1	3	na	0	0	0
6	2	0	35.5	0	0	0	0	0.7	0	0	0	0	0	1	0	0	0	0	0	8	184	1	0	0	1	1	0	na	0
6	1	0	27.35	0	0	0	0	0	0	0	0	0	0	0	0	0	0	0	0	3	82	0	0	1	1	2	0	na	0
9	1	0	6.65	1	0	0	0	2	4.1	31.1	0	0	0	2	0	0	0	0	0	618	na	0	0	0	1	1	0	0	0
9	1	0	8.5	0	0	0	0	0	0.5	0	0	0	0	1	0	0	0	0	0	6	75	0	0	0	1	2	1	3	1
11	1	0	10.85	1	0	0	0	0	0	0	0	0	0	0	0	0	0	0	0	10	284	0	0	1	1	3	0	0	0
5	1	1	68.55	1	0	0	0	9.9	0.6	3.5	0	0	0	2	0	0	0	0	0	42	3576	0	0	0	2	1	0	0	0
6	1	1	12.5	1	0	0	0	1.2	0	0	0	0	0	1	0	0	0	0	0	102	548	0	0	1	3	1	0	0	0
7	1	0	25	0	0	0	0	0	0	0	0	0	0	0	0	0	0	0	0	12	0	0	0	0	1	1	0	0	0
na	2	0	9	0	0	0	0	0	0	0	0	0	0	0	0	0	0	0	0	10	122	0	0	0	1	1	0	0	0
10	2	0	22.85	1	0	0	0	2	0	0	0	0	0	1	0	0	0	0	0	4	172	0	0	1	3	na	0	0	0
8	1	1	48.65	0	0	0	0	0	1.6	1	0	0	0	2	0	0	0	0	0	19	363	0	0	0	2	3	0	0	0
11	1	0	14.35	1	0	0	0	0	0	0	0	0	0	0	0	0	0	0	0	33	770	0	0	1	1	1	0	0	0
9	1	0	12.85	na	0	0	0	0	0	0	0	0	0	0	0	0	0	0	0	42	309	0	0	0	3	na	na	na	na
6	1	0	26	0	0	0	0	7.3	0	0	0	0	0	1	0	0	0	0	0	21	246	0	0	0	1	3	na	na	na
8	1	0	27	1	0	0	0	0	0	0	0	0	0	0	0	0	0	0	0	15	909	0	0	1	3	1	0	0	0
7	1	0	11.5	na	0	0	0	0	0	0	0	0	0	0	0	0	0	0	0	53	321	1	0	0	na	na	na	na	na
7	2	1	31.6	1	0	0	0	110	12.4	0	0	0	0	2	0	10.4	0	0	1	1287	984	0	1	0	1	1	1	1	1
9	1	1	39.3	1	0	0	0	0	0	1.1	0	0	0	2	0	0	0	0	0	22	0	1	1	0	2	1	0	na	0
12	1	0	28.15	1	0	0	0	4.2	0	0.6	0	0	0	1	0	0	0	0	0	68	648	0	0	0	3	1	1	3	1
12	1	0	57.75	0	1	0	0	0.8	0	0	0	0	0	1	0	0	0	0	0	11	382	1	1	0	2	1	0	0	0
5	2	0	8	0	0	0	0	0	0	0	0	0	0	0	0	0	0	0	0	2	na	0	0	0	2	2	0	na	0
11	2	1	21.65	1	0	0	0	3.2	0	0	0	0	0	0	0	0	0	0	0	16	258	1	0	0	2	1	0	0	0
8	1	0	14.35	1	0	0	0	0	0	0	0	0	0	0	0	0	0	0	0	8	496	0	0	1	1	na	na	na	na
11	2	0	15	1	0	0	0	0	0	0	0	0	0	0	0	0	0	0	0	13	244	0	0	0	3	3	0	0	0
7	1	0	19.35	1	0	0	0	0	0	0	0	0	0	0	0	0	0	0	0	3	na	1	1	1	1	2	0	na	0
12	1	0	29.35	0	0	0	0	0	0	0	0	0	0	0	0	0	0	0	0	29	246	0	0	0	3	3	0	0	0
12	1	0	43.85	0	0	1	1	5.2	1.4	5.8	0	0	25.1	2	0	0	0	0	0	117	119	0	0	0	1	2	0	na	0
10	1	0	41.85	na	0	0	0	0	0	0	0	0	0	0	0	0	0	0	0	23	456	1	1	1	2	na	na	na	na
4	2	1	2.65	1	0	0	0	0	0	1.5	0	0	0	1	0	0	0	0	0	7	122	1	0	0	3	na	na	na	na
10	1	0	33.35	1	0	0	0	0	0	0	0	0	0	0	0	0	0	0	0	8	444	0	0	0	1	2	0	0	0
12	1	1	30.35	1	0	0	0	0	5	9.4	0	0	0	2	0	0.72	0	0	1	1114	3916	1	1	1	3	1	0	0	0
12	2	1	8.15	0	0	0	0	15.3	4.7	16.9	0	0	0	2	0	0.29	0.93	0	2	1006	732	0	0	0	1	1	0	na	0
12	2	1	10.5	0	0	0	0	0	0	0	0	0	0	0	0	0	0	0	0	13	256	0	0	0	na	1	0	0	0
12	1	0	31.35	0	0	0	0	13.7	0	2.9	0	0	0	2	0	0	0	0	0	65	292	0	0	0	3	1	0	0	0
12	1	0	20.35	0	0	0	0	0	0	0	0	0	0	0	0	0	0	0	0	16	274	0	1	1	2	1	0	0	0
9	2	0	43.15	na	0	0	2	10.9	1.4	0.75	0	0	0	2	0	0	0	0	0	320	3108	1	1	0	1	na	na	na	na
9	1	1	6	1	0	0	0	3.8	0.7	0	0	0	0	2	0	0	0	0	0	58	189	0	0	0	3	1	1	3	0
9	2	1	31.5	1	0	0	0	0	0	0	0	0	0	0	0	0	0	0	0	27	na	0	0	0	1	1	0	0	0
9	2	1	24	1	0	0	0	0	0	0	0	0	0	0	0	0	0	0	0	2	107	1	0	0	3	1	0	0	0
12	2	1	3.35	0	0	0	0	0	0	0	0	0	0	0	0	0	0	0	0	0	0	0	0	0	na	1	0	0	0
7	1	0	23.35	na	0	0	0	0	0	0	0	0	0	0	0	0	0	0	0	9	750	0	0	0	1	na	na	na	na
7	1	0	12	1	0	0	0	0	0	0	0	0	0	0	0	0	0	0	0	27	423	0	0	0	3	1	0	0	0
9	1	0	11.35	1	0	0	0	0	0	0	0	0	0	0	0	0	0	0	0	22	273	0	0	0	1	2	0	na	0
9	1	0	23.15	0	0	0	0	1.8	1.7	1.2	0	0	0	2	0	0	0	0	0	282	756	0	0	1	3	1	0	0	0
12	1	0	20	1	0	0	0	45.4	4.9	0.25	0	0	0	2	0	0.96	0	0	1	685	110	0	0	0	na	3	0	na	0
3	1	1	19.15	na	0	0	0	3.3	0	0	0	0	0	1	0	0	0	0	0	151	498	0	0	0	1	na	na	na	na
